# Supplementary material for: Pseudomonas aeruginosa Exhibits Frequent Recombination, but Only a Limited Association between Genotype and Ecological Setting
Source: PLoS One. 2012 Sep 6;7(9):e44199. doi: 10.1371/journal.pone.0044199 (PMC3435406; doi:10.1371/journal.pone.0044199)
Supplement: Table S1 — List of the sources, sampling details, relevant epidemiological, clinical and geographical characteristics, multilocus sequence typing data and results of eBURST analyses for the 501 Pseudomonas aeruginosa isolates. (XLSX) [file pone.0044199.s005.xlsx]

## Sheet: Sheet1
Table S1. List of the sources, sampling details, relevant epidemiological, clinical and geographical characteristics, multilocus sequence typing data and results of eBURST analyses for the 501 Pseudomonas aeruginosa isolates included in the study.
Isolate No.	Source	Sample Type	Additional sample, genotypic, and clinical information	Distance collected from river mouth	Land usage category	Year	acsA	aroE	guaA	mutL	nuoD	ppsA	trpE	ST	eBURST results: Queensland isolates only (No. of STs = 274)	eBURST results: All P. aeruginosa PubMLST STs (No. of STs = 1070)
AUS003	CF	Sputum	Common CF strain; AUST-01; Chronic, late infection			2008	11	84	11	3	4	4	7	649	Singleton	Singleton
AUS004	CF	Sputum	Common CF strain; AUST-01; Chronic, late infection			2008	11	84	11	3	4	4	7	649	Singleton	Singleton
AUS005	CF	Sputum	Common CF strain; AUST-01; Chronic, late infection			2008	11	84	11	3	4	4	7	649	Singleton	Singleton
AUS006	CF	Sputum	Common CF strain; AUST-01; Chronic, late infection			2008	11	84	11	3	4	4	7	649	Singleton	Singleton
AUS007	CF	Sputum	Common CF strain; AUST-01; Chronic, late infection			2008	11	84	11	3	4	4	7	649	Singleton	Singleton
AUS008	CF	Sputum	Common CF strain; AUST-01; Chronic, late infection			2008	11	84	11	3	4	4	7	649	Singleton	Singleton
AUS009	CF	Sputum	Common CF strain; AUST-01; Chronic, late infection			2008	11	84	11	3	4	4	7	649	Singleton	Singleton
AUS010	CF	Sputum	Common CF strain; AUST-01; Chronic, late infection			2008	11	84	11	3	4	4	7	649	Singleton	Singleton
AUS011	CF	Sputum	Common CF strain; AUST-01; Chronic, late infection			2007	11	84	11	3	4	4	7	649	Singleton	Singleton
AUS012	CF	Sputum	Common CF strain; AUST-01; Chronic, late infection			2008	11	84	11	3	4	4	7	649	Singleton	Singleton
AUS013	CF	Sputum	Common CF strain; AUST-01; Chronic, late infection			2007	11	84	11	3	4	4	7	649	Singleton	Singleton
AUS014	CF	Sputum	Common CF strain; AUST-01; Chronic, late infection			2007	11	84	11	3	4	4	7	649	Singleton	Singleton
AUS015	CF	Sputum	Common CF strain; AUST-02; Chronic, late infection			2008	28	5	11	5	4	4	7	775	BG01	BG01
AUS016	CF	Sputum	Common CF strain; AUST-02; Chronic, late infection			2008	28	5	11	5	4	4	7	775	BG01	BG01
AUS017	CF	Sputum	Common CF strain; AUST-02; Chronic, late infection			2008	28	5	11	5	4	4	7	775	BG01	BG01
AUS018	CF	Sputum	Common CF strain; AUST-02; Chronic, late infection			2008	28	5	11	5	4	4	7	775	BG01	BG01
AUS019	CF	Sputum	Common CF strain; AUST-02; Chronic, late infection			2008	28	5	11	5	4	4	7	775	BG01	BG01
AUS020	CF	Sputum	Common CF strain; AUST-02; Chronic, late infection			2007	28	5	11	5	4	4	7	775	BG01	BG01
AUS021	CF	Sputum	Unique CF strain; Chronic, late infection			2008	16	5	11	72	44	7	52	266	BG06	BG123
AUS022	CF	Sputum	Common CF strain; AUST-02; Chronic, late infection			2007	28	5	11	5	4	4	7	775	BG01	BG01
AUS023	CF	Sputum	Common CF strain; AUST-02; Chronic, late infection			2007	28	5	11	5	4	4	7	775	BG01	BG01
AUS024	CF	Sputum	Common CF strain; AUST-02; Chronic, late infection			2007	28	5	11	5	4	4	7	775	BG01	BG01
AUS025	CF	Sputum	Unique CF strain; Chronic, late infection			2007	19	5	91	3	3	15	2	776	Singleton	Singleton
AUS026	CF	Sputum	Unique CF strain			2008	28	22	5	5	73	4	2	777	Singleton	Singleton
AUS027	CF	Sputum	Unique CF strain; Liverpool epidemic strain; Chronic, late infection			2007	6	5	11	3	4	23	1	146	BG28	BG01
AUS028	CF	Sputum	Unique CF strain; Intermittent, early infection			2008	28	123	11	5	3	4	7	778	Singleton	Singleton
AUS029	CF	Sputum	Minor CF strain; Chronic, late infection			2007	125	5	11	31	3	7	26	779	Singleton	Singleton
AUS030	CF	Sputum	Unique CF strain; Chronic, late infection			2008	11	5	11	11	3	6	27	569	BG12	BG38
AUS031	CF	Sputum	Common CF strain; AUST-02; Chronic, late infection			2008	28	5	11	5	4	4	7	775	BG01	BG01
AUS032	CF	Sputum	Common CF strain; AUST-02; Chronic, late infection			2008	28	5	11	5	4	4	7	775	BG01	BG01
AUS033	CF	Sputum	Unique CF strain; Chronic, late infection			2008	35	24	36	11	15	15	14	780	BG10	BG111
AUS034	CF	Sputum	Minor CF strain; Chronic, late infection			2008	23	5	11	7	1	12	7	274	BG26	BG07
AUS035	CF	Sputum	Minor CF strain; Chronic, early infection			2008	23	5	11	7	1	12	7	274	BG26	BG07
AUS037	CF	Sputum	Minor CF strain; Chronic, late infection			2008	23	5	11	7	1	12	7	274	BG26	BG07
AUS038	CF	Sputum	Minor CF strain; Chronic, late infection			2008	23	5	11	7	1	12	7	274	BG26	BG07
AUS039	CF	Sputum	Minor CF strain; Chronic, late infection			2008	23	5	11	7	1	12	7	274	BG26	BG07
AUS040	CF	Sputum	Minor CF strain; Chronic, late infection			2008	15	3	3	11	1	15	1	782	Singleton	BG39
AUS043	CF	Sputum	Minor CF strain; Chronic, late infection			2008	15	3	3	11	1	15	1	782	Singleton	BG39
AUS044	CF	Sputum	Minor CF strain; Chronic, late infection			2007	15	3	3	11	1	15	1	782	Singleton	BG39
AUS046	CF	Sputum	Minor CF strain; Chronic, late infection			2007	28	5	36	3	3	13	7	155	BG05	BG05
AUS047	CF	Sputum	Minor CF strain; Chronic, late infection			2008	56	5	36	3	3	13	7	786	BG05	BG05
AUS048	CF	Sputum	Minor CF strain; Chronic, late infection			2008	36	27	28	3	4	13	7	179	Singleton	BG09
AUS049	CF	Sputum	Minor CF strain; Chronic, early infection			2008	28	5	36	3	3	13	7	155	BG05	BG05
AUS050	CF	Sputum	Minor CF strain; Chronic, late infection			2007	28	5	36	3	3	13	7	155	BG05	BG05
AUS052	CF	Sputum	Minor CF strain; Chronic, late infection			2008	28	5	5	11	3	15	44	242	Singleton	BG52
AUS054	CF	Sputum	Minor CF strain; Chronic, late infection			2007	16	5	30	72	4	13	7	788	Singleton	BG110
AUS055	CF	Sputum	Minor CF strain; Chronic, late infection			2008	16	5	30	72	4	13	7	788	Singleton	BG110
AUS056	CF	Sputum	Unique CF strain; Chronic, late infection			2008	17	5	11	72	3	12	15	789	Singleton	Singleton
AUS058	CF	Sputum	Unique CF strain; Chronic, late infection			2008	1	5	1	3	4	29	2	494	Singleton	Singleton
AUS064	CF	Sputum	Unique CF strain; Chronic, late infection			2007	36	5	1	3	2	6	1	796	Singleton	Singleton
AUS065	CF	Sputum	Unique CF strain; Chronic, late infection			2007	1	14	3	11	1	15	10	797	Singleton	BG51
AUS066	CF	Sputum	Unique CF strain; Chronic, late infection			2007	11	22	6	1	4	6	26	798	Singleton	BG106
AUS067	CF	Sputum	Minor CF strain; Chronic, late infection			2008	11	6	19	11	4	15	9	655	BG09	BG49
AUS069	CF	Sputum	Minor CF strain; Chronic, late infection			2007	17	22	11	3	3	15	3	800	Singleton	BG105
AUS070	CF	Sputum	Unique CF strain; Chronic, late infection			2008	17	22	5	3	1	14	3	389	Singleton	BG59
AUS071	CF	Sputum	Minor CF strain; Chronic, late infection			2007	28	5	36	3	3	13	7	155	BG05	BG05
AUS072	CF	Sputum	Minor CF strain; Infection duration unknown			2008	17	22	11	3	3	15	3	800	Singleton	BG105
AUS073	CF	Sputum	Minor CF strain; Chronic, late infection			2007	17	22	11	3	3	15	3	800	Singleton	BG105
AUS074	CF	Sputum	Minor CF strain; Chronic, early infection			2008	36	27	28	3	4	13	7	179	Singleton	BG09
AUS076	CF	Sputum	Common CF strain; AUST-06; Chronic, late infection			2007	17	126	1	3	11	12	111	801	BG25	BG144
AUS077	CF	Sputum	Common CF strain; AUST-06; Intermittent, early infection			2008	17	126	1	3	11	12	111	801	BG25	BG144
AUS078	CF	Sputum	Common CF strain; AUST-06; Infection duration unknown			2008	17	126	1	3	11	12	111	801	BG25	BG144
AUS079	CF	Sputum	Common CF strain; AUST-06; Chronic, late infection			2007	17	126	1	3	11	12	111	801	BG25	BG144
AUS080	CF	Sputum	Unique CF strain; Chronic, late infection			2008	11	127	1	3	4	25	3	802	Singleton	Singleton
AUS082	CF	Sputum	Minor CF strain; Chronic, late infection			2007	15	5	11	3	2	4	3	508	Singleton	BG01
AUS083	CF	Sputum	Unique CF strain; Chronic, late infection			2008	40	5	11	3	4	15	9	259	Singleton	Singleton
AUS085	CF	Sputum	Minor CF strain; Chronic, late infection			2008	15	5	11	3	4	4	7	803	BG24	BG01
AUS087	CF	Sputum	Minor CF strain; Chronic, late infection			2007	17	5	1	3	4	15	7	262	Singleton	BG112
AUS088	CF	Sputum	Minor CF strain; Chronic, late infection			2007	17	5	1	3	4	15	7	262	Singleton	BG112
AUS089	CF	Sputum	Unique CF strain; Chronic, late infection			2008	16	28	11	61	1	15	45	805	BG22	BG143
AUS090	CF	Sputum	Unique CF strain; Chronic, late infection			2007	16	28	7	61	1	15	45	806	BG22	BG143
AUS091	CF	Sputum	Minor CF strain; Chronic, late infection			2007	28	5	11	5	15	12	7	807	Singleton	Singleton
AUS092	CF	Sputum	Minor CF strain; Chronic, late infection			2007	28	5	91	5	4	4	7	808	BG01	BG01
AUS093	CF	Sputum	Minor CF strain; Chronic, late infection			2007	36	3	6	13	3	6	26	809	Singleton	Singleton
AUS094	CF	Sputum	Minor CF strain; Clone C; Chronic, late infection			2008	11	5	1	7	9	4	7	17	BG14	BG02
AUS095	CF	Sputum	Unique CF strain; PA14; Chronic, late infection			2007	4	4	16	12	1	6	3	253	BG11	BG14
AUS096	CF	Sputum	Minor CF strain; Chronic, late infection			2008	23	5	11	7	1	12	7	274	BG26	BG07
AUS097	CF	Sputum	Minor CF strain; Chronic, late infection			2007	105	5	30	3	3	4	14	261	BG07	BG125
AUS098	CF	Sputum	Minor CF strain; Chronic, late infection			2007	105	5	30	3	3	10	14	810	BG07	BG125
AUS102	CF	Sputum	Minor CF strain; Chronic, late infection			2008	36	27	28	3	4	13	7	179	Singleton	BG09
AUS103	CF	Sputum	Minor CF strain; Infection duration unknown			2008	16	5	30	72	4	13	7	788	Singleton	BG110
AUS104	CF	Sputum	Unique CF strain; Chronic, late infection			2007	103	8	5	5	1	6	4	377	Singleton	BG65
AUS105	CF	Sputum	Unique CF strain; Chronic, early infection			2007	5	5	20	16	1	10	7	821	Singleton	Singleton
AUS106	CF	Sputum	Unique CF strain; Chronic, late infection			2007	16	5	107	3	4	15	7	822	Singleton	Singleton
AUS109	Animal	Milk	Bovine			2005	1	5	36	5	2	42	7	825	Singleton	Singleton
AUS110	Environment	Swab: Air-water interface	Brisbane River	70	Rural	2009	1	5	1	5	4	87	1	826	Singleton	Singleton
AUS111	Non-CF human	Urine				2008	1	129	36	3	4	3	19	827	Singleton	Singleton
AUS112	CF	Sputum	Unique CF strain; Chronic, late infection			2008	4	4	16	12	4	6	3	828	BG11	BG14
AUS113	CF	Sputum	Unique CF strain; Chronic, late infection			2008	5	1	25	16	12	6	26	829	Singleton	Singleton
AUS114	Non-CF human	Swab: Superifical wound (No site specified)	Human: non-CF			2008	5	13	109	5	1	1	47	830	Singleton	Singleton
AUS115	Animal	Swab: Ear	Canine			2008	6	3	5	3	2	3	112	831	Singleton	Singleton
AUS116	Environment	Water	Brisbane River	10	Industrial	2009	6	4	1	3	1	4	10	832	Singleton	Singleton
AUS117	CF	Sputum	Unique CF strain; Intermittent, early infection			2007	6	5	11	5	4	4	7	833	BG01	BG01
AUS118	CF	Sputum	Unique CF strain; Intermittent, early infection			2007	6	5	11	5	4	18	7	834	BG01	BG01
AUS119	Animal	Swab: Cloacae	Snake			2006	6	5	1	3	3	4	2	835	BG18	BG12
AUS120	Animal	Swab: Wound (No site specified)	Possum			2008	6	5	1	5	27	15	7	836	Singleton	Singleton
AUS121	Non-CF human	Urine				2008	6	5	1	3	2	13	10	837	Singleton	Singleton
AUS122	Environment	Swab: Air-water interface	Brisbane River	65	Rural	2009	6	5	1	18	3	4	3	838	Singleton	Singleton
AUS123	Animal	Swab: Wound	Canine			2008	6	5	11	5	82	4	7	839	BG01	BG01
AUS124	Animal	Swab: Wound	Canine			2008	6	5	4	11	4	12	16	840	Singleton	BG107
AUS125	Environment	Water	Municipal pool			2008	6	5	1	5	15	4	3	841	Singleton	Singleton
AUS126	Non-CF human	Sputum	Nosocomially acquired			2008	6	10	5	3	4	3	10	842	Singleton	Singleton
AUS127	CF	Sputum	Unique CF strain; Intermittent, early infection			2008	6	130	1	3	4	4	17	2	Singleton	Singleton
AUS128	Environment	Swab: Air-water interface	Brisbane River	70	Rural	2009	9	4	110	13	15	6	5	843	BG15	BG134
AUS129	Environment	Swab: Air-water interface	Brisbane River	70	Rural	2009	9	22	110	13	15	6	5	3	BG15	BG134
AUS130	CF	Sputum	Unique CF strain; Intermittent, early infection			2008	11	4	11	5	4	6	113	844	Singleton	Singleton
AUS131	Non-CF human	Sputum	Chronic obstructive airway disease			2008	11	5	1	7	4	4	7	845	BG14	BG02
AUS132	Animal	Swab: Clitoris	Equine			2007	11	5	111	3	1	4	2	846	Singleton	Singleton
AUS133	CF	Sputum	Unique CF strain; Infection duration unknown			2008	11	5	36	3	1	88	2	847	BG13	BG41
AUS134	Non-CF human	Swab: Ear				2008	11	5	11	11	4	6	27	848	BG12	BG38
AUS135	Non-CF human	Urine				2008	11	5	11	11	4	13	1	849	Singleton	Singleton
AUS136	Environment	Water	Brisbane River	5	Industrial	2009	11	5	6	3	4	4	19	850	Singleton	Singleton
AUS137	CF	Sputum	Unique CF strain; Chronic, late infection			2007	11	8	78	72	4	13	7	851	Singleton	Singleton
AUS138	Animal	Urine	Canine			2008	11	8	6	115	4	13	18	852	Singleton	Singleton
AUS139	Environment	Water	Municipal pool			2008	11	19	19	116	4	4	7	853	Singleton	BG78
AUS140	Animal	Swab: Wound (No site specified)	Feline			2006	11	20	94	3	1	4	10	854	Singleton	Singleton
AUS141	Environment	Swab: Air-water interface	Brisbane River	50	Urban	2009	11	76	5	31	61	14	3	855	Singleton	BG58
AUS142	Non-CF human	Urine				2008	11	131	6	3	2	4	19	856	Singleton	Singleton
AUS143	CF	Sputum	Unique CF strain; Intermittent, early infection			2008	11	132	11	11	3	6	114	857	Singleton	Singleton
AUS144	Animal	Tissue: Lymph node	Possum			2008	11	133	11	11	3	15	19	858	BG08	BG132
AUS145	Non-CF human	Swab: Wound (Chin)				2008	11	133	11	5	3	15	19	859	BG08	BG132
AUS146	CF	Sputum	Unique CF strain; Chronic, late infection			2008	11	134	11	5	4	6	7	860	Singleton	Singleton
AUS147	CF	Sputum	Unique CF strain; Chronic, late infection			2007	15	5	36	117	27	4	2	861	BG02	BG42
AUS148	CF	Sputum	Unique CF strain; Chronic, late infection			2007	15	5	36	117	27	4	115	862	BG02	BG42
AUS149	Animal	Swab: Clitoris	Equine			2007	15	5	11	7	3	4	116	863	Singleton	Singleton
AUS150	Non-CF human	Blood: Peripheral				2008	15	5	36	11	29	4	2	864	BG02	BG42
AUS151	Non-CF human	Swab:Wound (Toe)	Human: non-CF			2008	15	5	83	11	4	4	7	865	Singleton	Singleton
AUS152	Non-CF human	Swab: Ulcer (Left ankle)	Human: non-CF			2008	15	5	11	3	4	10	7	866	BG24	BG01
AUS153	Environment	Swab: Air-water interface	Brisbane River	65	Rural	2009	15	5	36	11	44	4	10	867	Singleton	Singleton
AUS154	Animal	Swab: Wound (No site specified)	Canine; Wound			2008	15	5	6	3	1	6	7	868	Singleton	Singleton
AUS155	Environment	Water	Brisbane River	50	Urban	2009	15	135	36	11	44	4	2	869	Singleton	Singleton
AUS156	Environment	Swab: Air-water interface	Brisbane River	65	Rural	2009	16	3	1	5	1	13	83	870	Singleton	Singleton
AUS157	Environment	Swab: Air-water interface	Brisbane River	65	Rural	2009	16	3	1	5	1	55	61	871	Singleton	BG126
AUS158	Environment	Water	Municipal pool			2008	16	3	26	3	4	89	117	872	Singleton	Singleton
AUS159	CF	Sputum	Unique CF strain; Chronic, late infection			2008	16	5	11	72	1	7	52	873	BG06	BG123
AUS160	Non-CF human	Blood: Peripheral				2008	16	5	17	11	4	13	7	874	Singleton	Singleton
AUS161	Non-CF human	Endotracheal aspirate	Nosocomially acquired, ICU patient			2008	16	5	36	3	4	13	7	875	Singleton	Singleton
AUS162	Animal	Swab: Ear	Canine			2008	16	5	36	3	83	90	1	876	Singleton	Singleton
AUS163	Non-CF human	Urine				2008	16	22	5	77	84	15	10	877	Singleton	Singleton
AUS164	Non-CF human	Endotracheal aspirate	Nosocomially acquired, neonate			2008	16	52	11	85	4	76	18	878	Singleton	Singleton
AUS165	Animal	Swab: Wound (Skin)	Possum			2008	16	136	1	3	4	4	7	879	Singleton	Singleton
AUS166	CF	Sputum	Unique CF strain; Chronic, late infection			2007	17	2	11	3	3	38	3	880	Singleton	BG84
AUS167	Non-CF human	Swab: Ear				2008	17	3	12	3	4	1	18	881	BG29	BG94
AUS168	CF	Sputum	Unique CF strain; Chronic, late infection			2008	17	5	11	3	4	6	37	882	Singleton	Singleton
AUS169	Animal	Swab: Uterus	Equine			2007	17	5	11	5	3	4	7	883	BG01	BG01
AUS170	Non-CF human	Blood: Peripheral				2008	17	5	10	18	4	33	7	884	BG31	BG131
AUS171	Non-CF human	Endotracheal aspirate	Nosocomially acquired, ICU patient			2008	17	5	4	5	4	15	19	885	Singleton	Singleton
AUS172	Non-CF human	Urine				2008	17	5	11	5	4	18	7	886	BG01	BG01
AUS173	Non-CF human	Urine				2008	17	5	6	3	4	4	1	887	Singleton	BG26
AUS174	Environment	Swab: Air-water interface	Brisbane River	60	Rural	2009	17	5	4	11	3	15	19	888	Singleton	Singleton
AUS175	Environment	Water	Brisbane River	35	Urban	2009	17	5	77	18	4	33	7	889	BG31	BG131
AUS176	Environment	Water	Municipal pool			2008	17	5	5	2	1	55	5	890	Singleton	Singleton
AUS177	Environment	Water	Municipal pool			2008	17	5	1	3	3	4	2	891	BG18	BG12
AUS178	Environment	Water	Municipal pool			2008	17	5	36	7	73	4	7	892	Singleton	Singleton
AUS179	CF	Sputum	Unique CF strain; Chronic, late infection			2008	17	10	73	3	1	12	3	893	Singleton	Singleton
AUS180	Animal	Swab: Ear	Canine			2008	17	75	11	7	74	4	19	894	Singleton	Singleton
AUS181	Animal	Swab: Ear	Canine			2008	17	137	1	3	11	12	111	4	BG25	BG144
AUS182	Animal	Swab: Ear	Canine			2008	17	138	6	11	4	91	7	5	Singleton	Singleton
AUS183	Animal	Swab: Wound (Mouth)	Reptile			2007	18	139	77	118	4	4	7	6	Singleton	Singleton
AUS184	Non-CF human	Sputum	Nosocomially acquired, ICU patient			2009	19	5	91	119	4	15	2	7	Singleton	Singleton
AUS185	Non-CF human	Tissue: Left hip				2008	19	10	1	5	4	92	118	8	Singleton	Singleton
AUS186	Animal	Swab: Wound (Skin)	Possum			2008	27	1	112	13	12	6	119	10	Singleton	Singleton
AUS187	CF	Sputum	Unique CF strain; Chronic, late infection			2008	28	5	11	7	3	13	7	11	Singleton	Singleton
AUS188	CF	Sputum	Unique CF strain; Chronic, late infection			2007	28	5	1	3	4	4	120	12	Singleton	Singleton
AUS189	CF	Sputum	Minor CF strain; Chronic, late infection			2008	28	5	36	3	3	13	121	13	BG05	BG05
AUS190	CF	Sputum	Unique CF strain; Chronic, early infection			2008	28	5	11	18	3	13	3	14	Singleton	BG35
AUS191	CF	Sputum	Unique CF strain; Infection duration unknown			2008	28	5	11	18	3	7	27	15	Singleton	Singleton
AUS192	Animal	Biopsy: Nasal	Feline			2006	28	5	12	11	27	1	44	16	Singleton	Singleton
AUS193	Non-CF human	Tissue: Bone (Toe)	Human: non-CF			2008	28	5	6	11	4	4	14	41	Singleton	BG26
AUS194	Environment	Water	Brisbane River	35	Urban	2009	28	5	11	3	85	6	91	114	Singleton	Singleton
AUS195	Environment	Water	Municipal pool			2008	28	5	36	11	4	42	7	115	BG30	BG56
AUS196	CF	Sputum	Unique CF strain; Infection duration unknown			2008	28	24	22	18	3	15	7	116	Singleton	Singleton
AUS197	Non-CF human	Tissue: Ear				2008	28	48	11	3	1	15	5	117	Singleton	Singleton
AUS198	Animal	Biopsy: Skin	Possum			2008	28	140	11	77	3	4	92	128	Singleton	BG46
AUS199	Non-CF human	Swab: Wound (Sacral)				2008	29	141	113	120	1	1	122	136	Singleton	Singleton
AUS200	CF	Sputum	Unique CF strain; Intermittent, early infection			2008	31	5	57	13	1	40	3	137	BG27	BG13
AUS201	Environment	Water	Brisbane River	10	Industrial	2009	33	142	9	121	1	33	125	930	Singleton	Singleton
AUS202	Animal	Biopsy: Nasal	Feline			2006	35	5	36	11	4	42	7	139	BG30	BG56
AUS203	Animal	Swab: Ear	Canine			2008	38	11	3	13	1	13	4	141	BG19	BG03
AUS204	Environment	Water	Brisbane River	5	Industrial	2009	39	6	36	11	3	15	2	142	BG17	BG27
AUS205	Non-CF human	Swab: Ulcer				2008	39	84	5	34	3	10	11	143	Singleton	Singleton
AUS206	Environment	Swab: Air-water interface	Brisbane River	55	Rural	2009	39	143	36	29	4	47	37	144	Singleton	Singleton
AUS207	Animal	Swab: Ear	Koala			2009	40	5	12	3	4	4	14	145	Singleton	Singleton
AUS208	CF	Sputum	Unique CF strain; Chronic, late infection			2008	40	5	6	11	3	4	68	147	Singleton	Singleton
AUS209	Environment	Water	Brisbane River	60	Rural	2009	40	5	91	3	27	15	10	161	Singleton	Singleton
AUS210	Non-CF human	Swab: Wound (Buttock)	Human: non-CF			2008	40	5	36	122	3	4	7	166	Singleton	Singleton
AUS211	Animal	Swab: Ear	Canine			2008	40	5	11	5	4	38	37	167	Singleton	BG20
AUS212	Animal	Swab: Ear	Canine			2008	40	5	12	3	4	15	10	168	Singleton	Singleton
AUS213	Animal	Respiratory (Sample type not specified)	Canine			2008	40	5	30	67	3	33	14	169	Singleton	Singleton
AUS214	Environment	Water	Swimming pool			2008	41	55	7	61	2	29	7	172	Singleton	Singleton
AUS215	Non-CF human	Blood: Peripheral				2008	30	10	1	3	2	7	7	173	Singleton	BG89
AUS216	Non-CF human	Swab: Ear				2008	47	8	7	6	8	12	40	174	BG23	BG29
AUS217	Environment	Water	Municipal pool			2008	87	5	114	123	86	93	5	191	Singleton	Singleton
AUS218	Animal	Swab: Ear	Canine			2008	89	30	64	26	48	24	32	195	Singleton	BG53
AUS219	Non-CF human	Swab: Wound (Back)				2008	108	10	5	11	4	15	2	199	Singleton	Singleton
AUS220	Animal	Swab: Clitoris	Equine			2007	118	144	85	100	60	54	123	200	Singleton	Singleton
AUS221	Environment	Swab: Air-water interface	Brisbane River	25	Urban	2009	123	14	79	3	10	7	124	205	Singleton	Singleton
AUS222	Environment	Swab: Air-water interface	Brisbane River	60	Rural	2009	125	5	11	7	1	12	7	209	BG26	BG07
AUS223	Animal	Swab: Ear	Canine			2008	125	5	36	3	3	15	2	211	Singleton	BG77
AUS224	Animal	Swab: Ear	Canine			2008	125	76	36	3	61	14	3	213	Singleton	Singleton
AUS225	Animal	Swab: Wound (No site specified)	Feline			2006	125	145	11	5	1	6	7	214	BG21	BG98
AUS226	Environment	Water	Brisbane River	45	Urban	2009	58	106	85	86	60	73	72	215	Singleton	Singleton
AUS227	Environment	Water	Brisbane River	50	Urban	2009	59	1	115	124	16	7	23	216	Singleton	Singleton
AUS228	Animal	Swab: Clitoris	Equine			2007	8	5	1	10	1	4	9	218	Singleton	Singleton
AUS229	Animal	Urine	Feline			2009	8	5	65	3	3	10	9	221	Singleton	Singleton
AUS230	Environment	Water	Municipal pool			2008	10	15	8	31	62	57	6	222	Singleton	Singleton
AUS231	Non-CF human	Bronchial Lavage	Nosocomially acquired, ICU patient			2009	12	8	9	3	1	17	15	223	BG20	BG17
AUS232	Animal	Swab: Wound (Skin)	Possum			2008	20	30	64	26	78	24	32	224	Singleton	BG122
AUS233	Animal	Swab: Wound (No site specified)	Canine			2008	21	5	1	5	4	7	2	225	Singleton	Singleton
AUS234	Animal	Swab: Ear	Canine			2008	26	143	1	3	4	4	10	189	Singleton	Singleton
AUS235	Non-CF human	Swab: wound (Calf)				2008	1	5	1	11	4	10	10	164	Singleton	BG54
AUS236	Non-CF human	Urine				2008	1	5	1	11	4	10	10	164	Singleton	BG54
AUS237	Animal	Swab: Ear	Canine			2008	1	5	11	3	4	10	3	234	Singleton	BG116
AUS238	Animal	Swab: Cloacae	Snake			2006	1	5	32	3	4	25	3	514	Singleton	BG28
AUS239	Environment	Swab: Air-water interface	Brisbane River; PA14	25	Urban	2009	4	4	16	12	1	6	3	253	BG11	BG14
AUS240	Environment	Water	Tap; PA14			2008	4	4	16	12	1	6	3	253	BG11	BG14
AUS241	Environment	Water	Tap; PA14			2008	4	4	16	12	1	6	3	253	BG11	BG14
AUS242	Environment	Water	Tap; PA14			2008	4	4	16	12	1	6	3	253	BG11	BG14
AUS243	Environment	Water	Tap; PA14			2009	4	4	16	12	1	6	3	253	BG11	BG14
AUS244	Non-CF human	Blood: Peripheral	PA14			2008	4	4	16	12	1	6	3	253	BG11	BG14
AUS245	Non-CF human	Swab: Eye	PA14			2008	4	4	16	12	1	6	3	253	BG11	BG14
AUS246	Non-CF human	Tissue: Wound (Foot)	PA14			2008	4	4	16	12	1	6	3	253	BG11	BG14
AUS247	Non-CF human	Swab: Peritoneal	PA14			2008	4	4	16	12	1	6	3	253	BG11	BG14
AUS248	Non-CF human	Urine	PA14			2008	4	4	16	12	1	6	3	253	BG11	BG14
AUS249	Animal	Swab: Crop	Avian; PA14			2007	4	4	16	12	1	6	3	253	BG11	BG14
AUS250	Animal	Swab: Ear	Canine; PA14			2008	4	4	16	12	1	6	3	253	BG11	BG14
AUS251	Animal	No sample or site specified	Canine; PA14			2008	4	4	16	12	1	6	3	253	BG11	BG14
AUS252	Environment	Swab: Air-water interface	Brisbane River	5	Industrial	2009	5	4	5	5	5	20	4	532	Singleton	BG119
AUS253	Non-CF human	Sputum	Chronic obstructive airway disease			2008	5	5	20	16	1	10	7	821	Singleton	Singleton
AUS254	Non-CF human	Blood: Peripheral				2008	5	5	57	13	1	40	3	560	BG27	BG13
AUS255	Non-CF human	Endotracheal aspirate	Community acquired			2008	5	5	57	13	1	40	3	560	BG27	BG13
AUS256	Animal	Swab: Ear	Canine			2008	5	5	57	13	1	40	3	560	BG27	BG13
AUS257	Animal	Swab: Ear	Canine			2008	5	5	57	13	1	40	3	560	BG27	BG13
AUS258	Environment	Water	Municipal pool			2008	6	5	1	4	4	4	17	212	Singleton	Singleton
AUS259	Non-CF human	Tissue: Wound (Leg)				2008	6	5	1	1	1	12	1	395	Singleton	BG08
AUS260	Non-CF human	Endotracheal aspirate	Nosocomially acquired, ICU patient			2008	6	5	1	1	1	12	1	395	Singleton	BG08
AUS261	Non-CF human	Endotracheal aspirate	Community acquired			2008	6	5	1	1	1	12	1	395	Singleton	BG08
AUS262	Non-CF human	Swab: Wound (Areolar)				2008	6	5	1	1	1	12	1	395	Singleton	BG08
AUS263	Non-CF human	Urine				2008	6	5	1	5	3	4	10	932	Singleton	BG12
AUS264	Animal	Swab: Ear	Canine			2008	6	5	1	5	27	15	7	836	Singleton	Singleton
AUS265	Environment	Water	Municipal pool			2008	6	5	5	3	3	13	1	645	Singleton	BG31
AUS266	Animal	Swab: Ear	Canine			2008	6	5	5	3	1	6	3	463	Singleton	Singleton
AUS267	CF	Sputum	Unique CF strain; Chronic, early infection			2008	6	5	6	7	4	6	7	27	Singleton	BG02
AUS268	Non-CF human	Blood: Cathether				2008	6	5	6	7	4	6	7	27	Singleton	BG02
AUS269	Non-CF human	Swab: Ear				2008	6	5	6	7	4	6	7	27	Singleton	BG02
AUS270	Non-CF human	Swab: Ear				2008	6	5	6	7	4	6	7	27	Singleton	BG02
AUS271	Non-CF human	Sputum	Nosocomially acquired			2008	6	5	6	7	4	6	7	27	Singleton	BG02
AUS272	Non-CF human	Swab: Wound (Axilla)				2008	6	5	6	7	4	6	7	27	Singleton	BG02
AUS273	CF	Sputum	Unique CF strain; Chronic, late infection			2008	6	5	11	7	3	12	19	282	Singleton	BG25
AUS274	Animal	Swab: Wound (Foot)	Canine			2008	6	5	11	3	4	4	1	683	BG28	BG01
AUS275	Non-CF human	Blood: Femoral				2008	6	5	36	63	4	30	2	231	Singleton	BG63
AUS276	Environment	Water	Brisbane River	40	Urban	2009	6	6	4	3	3	4	7	9	BG03	BG06
AUS277	Environment	Water	Tank			2008	6	10	5	11	2	15	2	564	Singleton	BG91
AUS278	Non-CF human	Endotracheal aspirate	Nosocomially acquired, neonate			2008	6	20	1	3	4	4	2	132	Singleton	BG16
AUS279	Environment	Swab: Air-water interface	Brisbane River	70	Rural	2009	6	28	4	3	3	4	7	252	BG03	BG06
AUS280	Environment	Water	Brisbane River	20	Urban	2009	6	28	4	3	3	4	7	252	BG03	BG06
AUS281	Environment	Swab: Air-water interface	Brisbane River	5	Industrial	2009	6	28	4	3	3	4	7	252	BG03	BG06
AUS282	Non-CF human	Swab: Wound (Foot)	Human: non-CF			2008	6	28	4	3	3	4	7	252	BG03	BG06
AUS283	Animal	Swab: Ear	Feline			2007	9	7	63	13	8	7	8	620	Singleton	BG21
AUS284	Animal	Swab: Ear	Canine			2008	9	7	63	13	8	7	8	620	Singleton	BG21
AUS285	Non-CF human	Sputum	Community acquired			2008	11	3	11	3	1	4	60	708	Singleton	Singleton
AUS286	Animal	Urine	Feline			2008	11	3	11	3	1	4	60	708	Singleton	Singleton
AUS287	CF	Sputum	Minor CF strain; Clone C; Intermittent, early infection			2008	11	5	1	7	9	4	7	17	BG14	BG02
AUS288	CF	Sputum	Unique CF strain; Chronic, late infection			2007	11	5	1	2	2	15	2	399	Singleton	BG19
AUS289	CF	Sputum	Minor CF strain; Chronic, late infection			2008	11	5	1	7	4	4	7	845	BG14	BG02
AUS290	CF	Sputum	Minor CF strain; Chronic, late infection			2007	11	5	1	7	4	4	7	845	BG14	BG02
AUS291	Non-CF human	Blood: Peripheral	Clone C			2008	11	5	1	7	9	4	7	17	BG14	BG02
AUS292	Non-CF human	Swab: Wound (Shin)	Clone C			2008	11	5	1	7	9	4	7	17	BG14	BG02
AUS293	Animal	Swab: Ear	Canine			2008	11	5	1	11	3	4	7	895	Singleton	Singleton
AUS294	Environment	Water	Brisbane River	55	Rural	2009	11	5	7	27	2	7	33	499	Singleton	Singleton
AUS295	Environment	Water	Brisbane River	20	Urban	2009	11	5	11	11	4	13	1	849	Singleton	Singleton
AUS296	Non-CF human	Blood: Peripheral				2008	11	5	12	11	4	4	20	557	Singleton	Singleton
AUS297	Animal	Swab: Ear	Canine			2008	11	5	12	11	4	4	20	557	Singleton	Singleton
AUS298	CF	Sputum	Minor CF strain; Chronic, late infection			2007	11	5	20	5	4	4	52	275	Singleton	Singleton
AUS299	CF	Sputum	Minor CF strain; Chronic, late infection			2008	11	5	20	5	4	4	52	275	Singleton	Singleton
AUS300	CF	Sputum	Minor CF strain; Chronic, late infection			2007	11	5	20	5	4	4	52	275	Singleton	Singleton
AUS301	Non-CF human	Blood: Peripheral	Human: non-CF			2008	11	5	20	5	4	4	52	275	Singleton	Singleton
AUS302	Non-CF human	Swab: Ear				2008	11	5	36	3	1	18	2	896	BG13	BG41
AUS303	Animal	Swab: Wound (No site specified)	Canine			2008	11	5	11	5	4	4	7	653	BG01	BG01
AUS304	CF	Sputum	Minor CF strain; Chronic, late infection			2007	11	6	19	11	4	15	9	655	BG09	BG49
AUS305	CF	Sputum	Unique CF strain; Chronic, late infection			2008	11	20	1	65	4	4	10	381	Singleton	BG138
AUS306	Environment	Water	Brisbane River	30	Urban	2009	11	20	1	65	4	4	10	381	Singleton	BG138
AUS307	Non-CF human	Blood: Cathether				2009	11	20	1	65	4	4	10	381	Singleton	BG138
AUS308	Non-CF human	Swab: Cellulitis				2008	11	20	1	65	4	4	10	381	Singleton	BG138
AUS309	Animal	Urine	Feline			2008	11	20	1	65	4	4	10	381	Singleton	BG138
AUS310	Animal	Swab: Ear	Canine			2008	11	20	1	65	4	4	10	381	Singleton	BG138
AUS311	Environment	Swab: Air-water interface	Brisbane River	70	Rural	2009	11	20	94	3	1	4	10	854	Singleton	Singleton
AUS312	Animal	Swab: Ear	Canine			2008	11	20	1	65	4	4	10	381	Singleton	BG138
AUS313	CF	Sputum	Common CF strain; AUST-01; Chronic, late infection			2008	11	84	11	3	4	4	7	649	Singleton	Singleton
AUS314	CF	Sputum	Common CF strain; AUST-01; Chronic, late infection			2007	11	84	11	3	4	4	7	649	Singleton	Singleton
AUS315	CF	Sputum	Common CF strain; AUST-01; Chronic, early infection			2009	11	84	11	3	4	4	7	649	Singleton	Singleton
AUS316	Environment	Water	Brisbane River	5	Industrial	2009	11	127	1	3	4	25	3	802	Singleton	Singleton
AUS317	Animal	Swab: Ear	Canine			2008	11	136	5	11	27	4	8	897	Singleton	Singleton
AUS318	Non-CF human	Urine				2008	11	134	11	5	4	6	7	860	Singleton	Singleton
AUS319	Non-CF human	Swab: Ear				2008	13	4	5	5	12	7	15	308	Singleton	BG18
AUS320	Non-CF human	Endotracheal aspirate	Nosocomially acquired, ICU patient			2008	13	4	5	5	12	7	15	308	Singleton	BG18
AUS321	Environment	Water	Municipal pool			2008	13	8	9	3	1	6	9	316	Singleton	BG70
AUS322	Environment	Water	Municipal pool			2008	13	8	9	3	1	6	9	316	Singleton	BG70
AUS323	Animal	Swab: Ear	Canine			2008	13	8	9	3	1	17	15	309	BG20	BG17
AUS324	Non-CF human	Swab: Sinus (Maxillary)				2008	14	5	10	7	4	13	7	260	Singleton	BG61
AUS325	CF	Sputum	Minor CF strain; Chronic, late infection			2008	15	3	3	11	1	15	1	782	Singleton	BG39
AUS326	Animal	Swab: Clitoris	Equine			2007	15	5	1	3	2	12	7	110	Singleton	BG100
AUS327	CF	Sputum	Unique CF strain; Chronic, late infection			2007	15	5	5	5	50	4	1	443	BG04	BG37
AUS328	Environment	Water	Brisbane River	70	Rural	2009	15	5	5	5	50	4	14	385	BG04	BG37
AUS329	Environment	Swab: Air-water interface	Brisbane River	60	Rural	2009	15	5	5	5	50	4	14	385	BG04	BG37
AUS330	Environment	Water	Brisbane River	40	Urban	2009	15	5	5	5	50	4	14	385	BG04	BG37
AUS331	Environment	Water	Brisbane River	30	Urban	2009	15	5	5	5	50	4	14	385	BG04	BG37
AUS332	Non-CF human	Bronchial Lavage	Chronic obstructive airway disease			2008	15	5	5	5	50	4	14	385	BG04	BG37
AUS333	Environment	Swab: Air-water interface	Brisbane River	40	Urban	2009	15	5	11	7	3	4	116	863	Singleton	Singleton
AUS334	Non-CF human	Blood: Peripheral	Human: non-CF			2008	15	5	11	3	4	4	7	803	BG24	BG01
AUS335	Animal	Swab: Clitoris	Equine			2007	15	5	11	7	3	4	116	863	Singleton	Singleton
AUS336	Animal	Swab: Ear	Canine			2008	15	5	11	3	2	4	3	508	Singleton	BG01
AUS337	Animal	Swab: Ear	Canine			2008	15	5	11	3	4	4	7	803	BG24	BG01
AUS338	Non-CF human	Urine				2008	15	5	12	11	11	4	20	898	Singleton	Singleton
AUS339	Environment	Water	Brisbane River	50	Urban	2009	15	5	36	11	27	4	2	360	BG02	BG42
AUS340	Non-CF human	Sputum	Chronic obstructive airway disease			2008	15	5	36	11	27	4	2	360	BG02	BG42
AUS341	Non-CF human	Swab: Wound (Toe)				2008	15	5	36	11	27	4	2	360	BG02	BG42
AUS342	CF	Sputum	Unique CF strain; Intermittent, early infection			2008	16	3	1	5	1	13	83	870	Singleton	Singleton
AUS343	Environment	Water	Brisbane River	60	Rural	2009	16	5	11	72	44	7	52	266	BG06	BG123
AUS344	Non-CF human	Urine				2008	16	5	11	72	44	7	52	266	BG06	BG123
AUS345	Animal	Swab: Ear	Canine			2008	16	5	11	72	44	7	52	266	BG06	BG123
AUS346	Environment	Swab: Air-water interface	Brisbane River	70	Rural	2009	16	5	12	11	3	4	18	303	Singleton	Singleton
AUS347	Animal	Swab: Wound (No site specified)	Feline			2008	16	5	12	3	2	15	12	554	Singleton	BG129
AUS348	CF	Sputum	Unique CF strain; Chronic, late infection			2007	16	5	1	3	4	29	7	899	Singleton	Singleton
AUS349	Environment	Water	Municipal pool			2008	16	22	5	77	84	15	10	877	Singleton	Singleton
AUS350	Non-CF human	Swab: Ear				2008	16	22	5	11	4	6	10	609	Singleton	Singleton
AUS351	Non-CF human	Tissue: Ear				2008	16	17	1	11	7	15	5	900	Singleton	Singleton
AUS352	Non-CF human	Endotracheal aspirate	Nosocomially acquired, ICU patient			2008	17	3	12	3	1	1	18	931	BG29	BG94
AUS353	Animal	Swab: Ear	Canine			2008	17	3	12	3	1	1	18	931	BG29	BG94
AUS354	CF	Sputum	Minor CF strain; Intermittent, early infection			2007	17	5	1	3	4	15	7	262	Singleton	BG112
AUS355	Environment	Swab: Air-water interface	Brisbane River	60	Rural	2009	17	5	1	11	4	4	45	553	Singleton	Singleton
AUS356	Environment	Water	Municipal pool			2008	17	5	5	2	1	55	5	890	Singleton	Singleton
AUS357	Environment	Water	Municipal pool			2008	17	5	5	2	1	55	5	890	Singleton	Singleton
AUS358	Non-CF human	Swab: Ear				2008	17	5	6	3	4	15	10	647	Singleton	Singleton
AUS359	CF	Sputum	Minor CF strain; Infection duration unknown			2008	17	5	11	5	4	4	7	241	BG01	BG01
AUS360	CF	Sputum	Unique CF strain; Infection duration unknown			2008	17	5	11	5	4	4	2	471	BG01	BG01
AUS361	CF	Sputum	Minor CF strain; Infection duration unknown			2009	17	5	11	5	4	4	7	241	BG01	BG01
AUS362	Environment	Water	Brisbane River	35	Urban	2009	17	5	11	5	4	4	2	471	BG01	BG01
AUS363	Environment	Water	Brisbane River	30	Urban	2009	17	5	11	5	4	10	95	685	Singleton	BG68
AUS364	Non-CF human	Blood: Peripheral				2008	17	5	11	18	4	10	3	386	Singleton	BG136
AUS365	Animal	Swab: Uterus	Equine			2007	17	5	11	5	3	4	7	883	BG01	BG01
AUS366	Animal	Swab: Clitoris	Equine			2007	17	5	11	5	3	4	7	883	BG01	BG01
AUS367	Animal	Swab: Clitoris	Equine			2007	17	5	11	5	3	4	7	883	BG01	BG01
AUS368	Animal	Swab: Clitoris	Equine			2007	17	5	11	5	3	4	7	883	BG01	BG01
AUS369	Animal	Swab: Clitoris	Equine			2007	17	5	11	5	3	4	7	883	BG01	BG01
AUS370	Animal	Swab: Clitoris	Equine			2007	17	5	11	5	3	4	7	883	BG01	BG01
AUS371	Animal	Swab: Clitoris	Equine			2007	17	5	11	5	3	4	7	883	BG01	BG01
AUS372	Animal	Swab: Clitoris	Equine			2007	17	5	11	5	3	4	7	883	BG01	BG01
AUS373	Animal	Swab: Uterus	Equine			2007	17	5	11	5	3	4	7	883	BG01	BG01
AUS374	Animal	Swab: Uterus	Equine			2007	17	5	11	5	3	4	7	883	BG01	BG01
AUS375	Animal	Swab: Uterus	Equine			2007	17	5	11	5	3	4	7	883	BG01	BG01
AUS376	Animal	Swab: Clitoris	Equine			2007	17	5	11	5	3	4	7	883	BG01	BG01
AUS377	Animal	Swab: Clitoris	Equine			2007	17	5	11	5	3	4	7	883	BG01	BG01
AUS378	Animal	Swab: Clitoris	Equine			2007	17	5	11	5	3	4	7	883	BG01	BG01
AUS379	Animal	Swab: Uterus	Equine			2007	17	5	11	5	3	4	7	883	BG01	BG01
AUS380	Animal	Swab: Ear	Canine			2008	17	5	11	5	4	4	2	471	BG01	BG01
AUS381	Animal	Swab: Ear	Canine			2008	17	5	11	72	3	12	15	789	Singleton	Singleton
AUS382	CF	Sputum	Unique CF strain; Intermittent, early infection			2008	17	5	12	11	4	4	68	901	Singleton	Singleton
AUS383	CF	Sputum	Unique CF strain; Intermittent, early infection			2008	17	5	12	3	14	4	7	244	Singleton	BG04
AUS384	Non-CF human	Blood: Peripheral				2008	17	5	12	3	14	4	7	244	Singleton	BG04
AUS385	Non-CF human	Swab: Wound (Heel)				2008	17	5	12	3	14	4	7	244	Singleton	BG04
AUS386	Non-CF human	Urine				2008	17	5	12	3	14	4	7	244	Singleton	BG04
AUS387	Animal	Respiratory (Sample type not specified)	Canine			2008	17	5	12	3	14	4	7	244	Singleton	BG04
AUS388	Animal	Swab: Ear	Canine			2008	17	5	12	3	14	4	7	244	Singleton	BG04
AUS389	Animal	Respiratory (Sample type not specified)	Canine			2008	17	5	12	98	4	14	10	611	Singleton	BG87
AUS390	CF	Sputum	Unique CF strain; Intermittent, early infection			2007	17	5	17	7	4	15	10	902	Singleton	Singleton
AUS391	Non-CF human	Aspirate: Joint				2008	17	5	36	3	3	7	3	299	Singleton	Singleton
AUS392	Animal	Swab: Ear	Canine			2008	17	5	36	5	4	15	14	903	Singleton	Singleton
AUS393	Animal	Swab: Ear	Canine			2008	17	10	73	3	1	12	3	893	Singleton	Singleton
AUS394	Animal	Swab: Clitoris	Equine			2007	17	22	11	3	4	4	7	451	Singleton	Singleton
AUS395	CF	Sputum	Unique CF strain; Chronic, late infection			2008	17	22	5	0	1	14	3	INDEL-A	Not analysed by eBURST	Not analysed by eBURST
AUS396	CF	Sputum	Common CF strain; AUST-06; Chronic, late infection			2007	17	126	1	3	11	12	111	801	BG25	BG144
AUS397	CF	Sputum	Common CF strain; AUST-06; Chronic, late infection			2008	17	126	1	3	11	12	111	801	BG25	BG144
AUS398	CF	Sputum	Unique CF strain; Intermittent, early infection			2007	17	136	36	3	3	4	3	904	Singleton	Singleton
AUS399	CF	Sputum	Unique CF strain; Chronic, late infection			2007	17	18	14	5	4	4	21	905	Singleton	Singleton
AUS400	Non-CF human	Swab: wound (Hip)				2008	18	4	5	3	1	17	13	446	BG16	BG23
AUS401	Non-CF human	Swab: Wound (Abdomin)				2008	18	4	5	3	1	17	13	446	BG16	BG22
AUS402	Non-CF human	Endotracheal aspirate	Nosocomially acquired, neonate			2008	18	4	5	3	1	17	13	446	BG16	BG22
AUS403	Non-CF human	Endotracheal aspirate	Nosocomially acquired, neonate			2008	18	4	5	3	1	17	13	446	BG16	BG22
AUS404	Non-CF human	Swab: Ear				2008	18	4	13	3	1	17	13	298	BG16	BG22
AUS405	CF	Sputum	Unique CF strain; Chronic, late infection			2008	22	3	17	5	2	10	7	270	Singleton	Singleton
AUS406	Environment	Water	Brisbane River	35	Urban	2009	22	3	17	5	2	10	7	270	Singleton	Singleton
AUS407	Non-CF human	Swab: Wound (Foot)				2008	22	3	17	5	2	10	7	270	Singleton	Singleton
AUS408	Non-CF human	Swab: Ear				2008	22	20	11	3	3	3	7	348	Singleton	BG45
AUS409	Non-CF human	Swab: Suprapubic catheter site				2008	22	20	11	3	3	3	7	348	Singleton	BG45
AUS410	CF	Sputum	Minor CF strain; Chronic, late infection			2007	23	5	11	7	1	12	7	274	BG26	BG07
AUS411	CF	Sputum	Minor CF strain; Infection duration unknown			2007	23	5	11	7	1	12	7	274	BG26	BG07
AUS412	CF	Sputum	Minor CF strain; Intermittent, early infection			2008	23	5	11	7	1	12	7	274	BG26	BG07
AUS413	CF	Sputum	Minor CF strain; Intermittent, early infection			2009	23	5	11	7	1	12	7	274	BG26	BG07
AUS414	CF	Sputum	Minor CF strain; Infection duration unknown			2007	23	5	11	7	1	12	7	274	BG26	BG07
AUS415	Non-CF human	Swab: Ear				2008	23	5	11	7	1	12	7	274	BG26	BG07
AUS416	Non-CF human	Swab: Ear				2008	23	5	11	7	1	12	7	274	BG26	BG07
AUS417	Non-CF human	Sputum	Non-CF bronchiectasis			2008	23	5	11	7	1	12	7	274	BG26	BG07
AUS418	Non-CF human	Swab: Wound (Leg)				2008	23	5	11	7	1	12	7	274	BG26	BG07
AUS419	Animal	Trachael Washing	Feline			2006	23	5	11	7	1	12	7	274	BG26	BG07
AUS420	Animal	Swab: Ear	Canine			2008	23	5	11	7	1	12	7	274	BG26	BG07
AUS421	CF	Sputum	Minor CF strain; Chronic, late infection			2008	28	5	5	11	3	15	44	242	Singleton	BG52
AUS422	Non-CF human	Sputum	Community acquired			2007	28	5	5	11	3	15	44	242	Singleton	BG52
AUS423	Animal	Swab: Clitoris	Equine			2007	28	5	5	11	3	15	44	242	Singleton	BG52
AUS424	Animal	Swab: Ear	Canine			2008	28	5	6	11	1	64	19	906	Singleton	Singleton
AUS425	CF	Sputum	Common CF strain; AUST-02; Chronic, late infection			2008	28	5	11	5	4	4	7	775	BG01	BG01
AUS426	CF	Sputum	Common CF strain; AUST-02; Chronic, late infection			2007	28	5	11	5	4	4	7	775	BG01	BG01
AUS427	CF	Sputum	Common CF strain; AUST-02; Infection duration unknown			2008	28	5	11	5	4	4	7	775	BG01	BG01
AUS428	Environment	Water	Brisbane River	25	Urban	2009	28	5	11	3	85	6	91	114	Singleton	Singleton
AUS429	Non-CF human	Urine				2008	28	5	11	5	15	12	7	807	Singleton	Singleton
AUS430	Non-CF human	Urine				2008	28	5	12	3	11	4	18	907	Singleton	Singleton
AUS431	Environment	Swab: Air-water interface	Brisbane River	65	Rural	2009	28	5	12	11	27	1	44	16	Singleton	Singleton
AUS432	Non-CF human	Swab: Ear				2008	28	5	12	11	27	1	44	16	Singleton	Singleton
AUS433	CF	Sputum	Minor CF strain; Intermittent, early infection			2007	28	5	36	3	3	13	7	155	BG05	BG05
AUS434	CF	Sputum	Minor CF strain; Chronic, early infection			2007	28	5	36	3	3	13	7	155	BG05	BG05
AUS435	CF	Sputum	Minor CF strain; Chronic, late infection			2008	28	5	36	3	3	13	7	155	BG05	BG05
AUS436	CF	Sputum	Minor CF strain; Infection duration unknown			2008	28	5	36	3	3	13	7	155	BG05	BG05
AUS437	Environment	Swab: Air-water interface	Brisbane River	30	Urban	2009	28	5	36	3	3	13	7	155	BG05	BG05
AUS438	Environment	Swab: Air-water interface	Brisbane River	20	Urban	2009	28	5	36	3	3	13	7	155	BG05	BG05
AUS439	Non-CF human	Swab: Ear				2008	28	5	36	3	3	13	7	155	BG05	BG05
AUS440	Non-CF human	Swab: Ear				2008	28	5	36	3	3	13	7	155	BG05	BG05
AUS441	Animal	Swab: Ear	Canine			2008	28	5	36	3	3	13	7	155	BG05	BG05
AUS442	Animal	Swab: Ear	Canine			2008	28	5	36	3	3	13	7	155	BG05	BG05
AUS443	Environment	Swab: Air-water interface	Brisbane River	5	Industrial	2009	28	48	11	3	1	15	5	117	Singleton	Singleton
AUS444	Non-CF human	Blood: Peripheral				2008	28	140	11	77	3	4	92	128	Singleton	BG46
AUS445	Non-CF human	Tissue: Wound (Toe)				2008	28	140	11	77	3	4	92	128	Singleton	BG46
AUS446	Non-CF human	Urine				2008	28	140	11	77	3	4	92	128	Singleton	BG46
AUS447	Animal	Swab: Ear	Canine			2008	29	1	9	13	1	6	23	701	Singleton	BG95
AUS448	Environment	Water	Brisbane River	35	Urban	2009	29	141	113	120	1	1	122	136	Singleton	Singleton
AUS449	Environment	Water	Brisbane River	70	Rural	2009	33	142	9	121	1	33	125	930	Singleton	Singleton
AUS450	Environment	Water	Municipal pool			2008	35	5	36	11	4	42	7	139	BG30	BG56
AUS451	CF	Sputum	Unique CF strain; Chronic, early infection			2008	35	24	36	11	4	15	14	257	BG10	BG111
AUS452	Environment	Water	Brisbane River	30	Urban	2009	35	24	36	11	4	15	14	257	BG10	BG111
AUS453	CF	Sputum	Unique CF strain; Intermittent, early infection			2008	36	5	29	7	4	10	7	170	Singleton	BG23
AUS454	Non-CF human	Sputum	Non-CF bronchiectasis			2008	36	27	28	3	4	13	7	179	Singleton	BG09
AUS455	Non-CF human	Urine	Human: non-CF			2008	36	27	28	3	4	13	7	179	Singleton	BG09
AUS456	Animal	Milk	Caprine			2009	36	27	28	3	4	13	7	179	Singleton	BG09
AUS457	Animal	Swab: Ear	Canine			2008	36	27	28	3	4	13	7	179	Singleton	BG09
AUS458	Non-CF human	Swab: Ear				2008	38	11	3	13	1	2	4	235	BG19	BG03
AUS459	Animal	Swab: Ear	Canine			2008	38	11	3	13	1	2	4	235	BG19	BG03
AUS460	Animal	Bronchial Lavage	Feline			2006	39	5	9	11	27	5	2	277	Singleton	BG30
AUS461	CF	Sputum	Unique CF strain; Chronic, late infection			2007	39	6	12	11	3	15	2	245	BG17	BG27
AUS462	Non-CF human	Blood: Peripheral				2008	39	6	12	11	3	15	2	245	BG17	BG27
AUS463	Animal	Swab: Ear	Canine			2008	39	6	4	14	4	6	2	908	Singleton	Singleton
AUS464	Environment	Water	Municipal pool			2008	40	3	6	13	2	6	26	909	Singleton	Singleton
AUS465	Environment	Water	Brisbane River	5	Industrial	2009	40	5	6	11	3	4	68	147	Singleton	Singleton
AUS466	Non-CF human	Swab: Ear				2008	40	5	6	11	3	4	68	147	Singleton	Singleton
AUS467	Non-CF human	Urine				2008	40	5	6	11	3	4	68	147	Singleton	Singleton
AUS468	Non-CF human	Blood: Peripheral				2008	40	5	17	5	4	15	7	347	Singleton	BG140
AUS469	Animal	Swab: Ear	Canine			2008	40	5	17	5	4	15	7	347	Singleton	BG140
AUS470	Non-CF human	Swab: Wound (Foot)				2008	40	5	91	3	27	15	10	161	Singleton	Singleton
AUS471	Non-CF human	Swab: Eye				2008	44	8	5	3	15	6	26	296	Singleton	BG120
AUS472	Animal	Swab: Ear	Canine			2008	44	8	5	3	15	6	26	296	Singleton	BG120
AUS473	Non-CF human	Sputum	Nosocomially acquired			2008	47	4	5	33	1	6	40	207	Singleton	Singleton
AUS474	Environment	Water	Municipal pool			2008	47	8	7	6	8	11	40	313	BG23	BG29
AUS475	Non-CF human	Swab: Ulcer (Calf)	Human: non-CF			2008	47	8	7	6	8	11	40	313	BG23	BG29
AUS476	CF	Sputum	Unique CF strain; Chronic, late infection			2007	104	4	36	71	4	4	53	273	Singleton	BG44
AUS477	CF	Sputum	Minor CF strain; Infection duration unknown			2007	105	5	30	3	3	4	14	261	BG07	BG125
AUS478	CF	Sputum	Minor CF strain; Chronic, late infection			2008	105	5	30	3	3	10	14	810	BG07	BG125
AUS479	Non-CF human	Urine				2008	121	20	26	13	3	64	2	571	Singleton	BG36
AUS480	Environment	Water	Brisbane River	25	Urban	2009	123	14	79	3	10	7	124	205	Singleton	Singleton
AUS481	CF	Sputum	Minor CF strain; Chronic, late infection			2007	125	5	11	31	3	7	26	779	Singleton	Singleton
AUS482	CF	Sputum	Unique CF strain; Intermittent, early infection			2008	34	5	20	31	1	15	10	910	Singleton	Singleton
AUS483	Animal	Swab: Ear	Canine			2008	45	5	15	35	17	8	2	911	Singleton	Singleton
AUS484	Animal	Swab: Ear	Canine			2008	46	5	114	37	53	9	7	912	Singleton	Singleton
AUS485	Animal	Faeces	Snake			2006	49	21	34	38	22	21	35	913	Singleton	Singleton
AUS486	Non-CF human	Sputum	Non-CF bronchiectasis			2006	28	5	7	5	4	4	7	914	BG01	BG01
AUS487	Non-CF human	Sputum	Non-CF bronchiectasis			2005	28	5	6	11	4	4	14	41	Singleton	BG26
AUS488	Non-CF human	Sputum	Non-CF bronchiectasis			2005	6	5	4	18	4	13	10	915	Singleton	Singleton
AUS489	Non-CF human	Sputum	Non-CF bronchiectasis			2005	11	19	11	11	4	38	14	916	Singleton	Singleton
AUS490	Non-CF human	Sputum	Non-CF bronchiectasis			2005	125	145	11	11	1	6	7	917	BG21	BG98
AUS491	Non-CF human	Sputum	Non-CF bronchiectasis			2005	15	5	1	3	15	12	2	918	Singleton	Singleton
AUS492	Non-CF human	Sputum	Non-CF bronchiectasis			2005	28	5	58	11	4	15	44	612	Singleton	Singleton
AUS493	Non-CF human	Sputum	Chronic obstructive airway disease; PA14			2002	4	4	16	12	1	6	3	253	BG11	BG14
AUS494	Non-CF human	Sputum	Non-CF bronchiectasis			2002	17	5	36	0	23	55	14	INDEL-B	Not analysed by eBURST	Not analysed by eBURST
AUS495	Non-CF human	Sputum	Non-CF bronchiectasis			2002	23	5	11	7	1	12	7	274	BG26	BG07
AUS496	Non-CF human	Sputum	Non-CF bronchiectasis			2002	15	5	1	11	4	4	10	919	Singleton	Singleton
AUS497	Non-CF human	Sputum	Non-CF bronchiectasis			2002	16	5	30	11	4	31	41	233	Singleton	Singleton
AUS498	Non-CF human	Sputum	Non-CF bronchiectasis			2002	28	5	11	5	15	12	7	807	Singleton	Singleton
AUS499	Non-CF human	Sputum	Non-CF bronchiectasis			2002	15	48	5	5	50	4	14	920	BG04	BG37
AUS501	Environment	Swab: Air-water interface	North Pine River	25	Rural	2009	27	11	5	3	1	6	8	922	Singleton	BG57
AUS502	Environment	Swab: Air-water interface	Logan River	15	Rural	2009	36	27	28	3	4	13	7	179	Singleton	BG09
AUS503	Environment	Swab: Air-water interface	Logan River	35	Urban	2009	105	5	30	3	3	10	14	810	BG07	BG125
AUS504	Environment	Swab: Air-water interface	Logan River	25	Urban	2009	17	22	5	3	1	14	3	389	Singleton	BG59
AUS505	Environment	Swab: Air-water interface	Logan River	125	Rural	2009	4	4	3	62	5	6	80	923	Singleton	Singleton
AUS506	Environment	Swab: Air-water interface	Logan River	70	Rural	2009	15	5	11	7	3	4	116	863	Singleton	Singleton
AUS507	Environment	Swab: Air-water interface	Brisbane River	65	Rural	2009	6	28	36	3	3	4	7	924	BG03	BG06
AUS508	Environment	Swab: Air-water interface	Brisbane River	60	Rural	2009	6	6	4	3	3	4	7	9	BG03	BG06
AUS509	Environment	Swab: Air-water interface	Brisbane River	55	Rural	2009	17	22	5	11	3	86	19	794	Singleton	Singleton
AUS510	Environment	Swab: Air-water interface	Brisbane River	45	Urban	2009	23	25	6	3	4	15	10	925	Singleton	Singleton
AUS511	Environment	Swab: Air-water interface	Brisbane River	40	Urban	2009	29	1	97	99	24	20	87	926	Singleton	Singleton
AUS512	Environment	Swab: Air-water interface	Brisbane River	25	Urban	2009	51	146	109	6	25	26	98	927	Singleton	Singleton
AUS513	Environment	Swab: Air-water interface	Brisbane River	25	Urban	2009	18	4	5	3	1	17	13	446	BG16	BG22
AUS514	Environment	Swab: Air-water interface	Brisbane River	25	Urban	2009	11	5	6	3	4	4	19	850	Singleton	Singleton
AUS515	Environment	Swab: Air-water interface	Brisbane River	20	Urban	2009	16	5	30	11	3	20	7	555	Singleton	BG128
AUS516	Environment	Swab: Household sink drain	Brisbane			2007	13	8	9	3	1	17	15	309	BG20	BG17
AUS517	Environment	Swab: Household sink drain	Brisbane			2007	47	8	7	6	8	11	40	313	BG23	BG29
AUS518	Environment	Swab: Household sink drain	Brisbane			2007	6	5	6	7	4	6	7	27	Singleton	BG02
AUS519	Environment	Swab: Household sink drain	Brisbane			2007	6	5	6	7	4	6	7	27	Singleton	BG02
AUS521	Environment	Swab: Household sink drain	Brisbane			2007	6	5	1	1	1	12	1	395	Singleton	BG08
AUS522	Environment	Swab: Household sink drain	Brisbane			2007	17	5	11	5	4	4	2	471	BG01	BG01
AUS523	Environment	Swab: Household sink drain	Brisbane			2007	40	6	19	11	4	15	9	709	BG09	BG49
AUS524	Environment	Swab: Household sink drain	Brisbane			2007	47	8	7	6	8	11	40	313	BG23	BG29
AUS525	Environment	Swab: Household sink drain	Brisbane			2007	47	4	5	33	1	6	40	207	Singleton	Singleton
AUS526	Environment	Swab: Household sink drain	Brisbane			2007	39	5	1	3	4	4	107	928	Singleton	Singleton
AUS527	Environment	Swab: Household sink drain	Brisbane			2007	125	5	6	3	4	13	23	633	Singleton	Singleton
